# Supplementary material for: Elevated Levels of Mislocalised, Constitutive Ras Signalling Can Drive Quiescence by Uncoupling Cell-Cycle Regulation from Metabolic Homeostasis
Source: Biomolecules. 2023 Nov 6;13(11):1619. doi: 10.3390/biom13111619 (PMC10669370; doi:10.3390/biom13111619)
Supplement: Supplementary file 1 [file biomolecules-13-01619-s001.zip]

Archive with 1 entries (1 files):
- biomolecules-2688900-supplementary.pdf
